# Supplementary material for: Clinical Outcomes and Complications After INTACS Implantation in Keratoconus: A Systematic Review
Source: J Clin Med. 2026 May 25;15(11):4076. doi: 10.3390/jcm15114076 (PMC13258055; doi:10.3390/jcm15114076)
Supplement: Supplementary file 1 [file jcm-15-04076-s001.zip]

Archive with 4 entries (4 files):
- SUPPLEMENTARY MATERIAL TABLES S1-S4.pdf
- PRISMA_2020_checklist.pdf
- Supplementary Figures Complications INTACS.pdf
- Supplementary Material - Search string.pdf
